# Supplementary material for: Growing nickel supply from the tropics threatens priority conservation areas
Source: Nat Ecol Evol. 2026 May 6;10(7):1305–15. doi: 10.1038/s41559-026-03068-4 (PMC13345959; doi:10.1038/s41559-026-03068-4)
Supplement: Supplementary file 3 — Input files required to reproduce the PEMMSS model results. The input files and model workflow are summarized in Extended Data Fig. 9. [file 41559_2026_3068_MOESM3_ESM.zip]

Archive with 14 entries (14 files):
- input_demand.csv
- __MACOSX/._input_demand.csv
- input_exploration_production_factors.csv
- __MACOSX/._input_exploration_production_factors.csv
- input_graphs_formatting.csv
- __MACOSX/._input_graphs_formatting.csv
- input_graphs.csv
- __MACOSX/._input_graphs.csv
- input_parameters.csv
- __MACOSX/._input_parameters.csv
- input_postprocessing.csv
- __MACOSX/._input_postprocessing.csv
- input_projects.csv
- __MACOSX/._input_projects.csv
