# Supplementary material for: Growing nickel supply from the tropics threatens priority conservation areas
Source: Nat Ecol Evol. 2026 May 6;10(7):1305–15. doi: 10.1038/s41559-026-03068-4 (PMC13345959; doi:10.1038/s41559-026-03068-4)
Supplement: Supplementary file 3 — Input files required to reproduce the PEMMSS model results. The input files and model workflow are summarized in Extended Data Fig. 9. [file 41559_2026_3068_MOESM3_ESM.zip › input_demand.csv]

SCENARIO_NAME	COMMODITY	BALANCE_SUPPLY	INTERMEDIATE_RECOVERY	DEMAND_THRESHOLD	DEMAND_CARRY	2025	2026	2027	2028	2029	2030	2031	2032	2033	2034	2035	2036	2037	2038	2039	2040	2041	2042	2043	2044	2045	2046	2047	2048	2049	2050
REF-T	Ni	1	1	0	1	3700000.0	3700000.0	3700000.0	3700000.0	3700000.0	3700000.0	3700000.0	3700000.0	3700000.0	3700000.0	3700000.0	3700000.0	3700000.0	3700000.0	3700000.0	3700000.0	3700000.0	3700000.0	3700000.0	3700000.0	3700000.0	3700000.0	3700000.0	3700000.0	3700000.0	3700000.0
STEPS-T	Ni	1	1	0	1	3814789.1914609117	3929578.3829218233	4044367.574382735	4159156.7658436466	4273945.957304558	4388735.14876547	4536967.077887619	4685199.007009768	4833430.936131916	4981662.865254065	5129894.794376214	5240844.746222948	5351794.698069681	5462744.649916415	5573694.601763149	5684644.5536098825	5751351.531763259	5818058.509916636	5884765.488070012	5951472.466223389	6018179.444376766	6082017.702516446	6145855.960656125	6209694.218795805	6273532.476935484	6337370.735075165
APS-T	Ni	1	1	0	1	3853384.694757888	4006769.3895157757	4160154.084273664	4313538.779031551	4466923.47378944	4620308.168547328	4801643.903902883	4982979.639258438	5164315.374613994	5345651.109969549	5526986.845325104	5668275.507490057	5809564.169655009	5950852.831819962	6092141.493984914	6233430.156149867	6329651.7439504005	6425873.331750935	6522094.919551468	6618316.507352003	6714538.095152536	6817616.404529904	6920694.713907272	7023773.023284639	7126851.332662007	7229929.642039374
NZE-T	Ni	1	1	0	1	3977096.5434511728	4254193.0869023455	4531289.630353518	4808386.173804691	5085482.717255864	5362579.260707037	5633043.9432142	5903508.625721364	6173973.308228528	6444437.990735692	6714902.673242856	6787757.32699035	6860611.980737844	6933466.634485338	7006321.288232831	7079175.941980326	7147043.111124337	7214910.280268349	7282777.44941236	7350644.618556372	7418511.787700383	7457206.333886535	7495900.880072687	7534595.426258838	7573289.97244499	7611984.518631142
