# Supplementary material for: Growing nickel supply from the tropics threatens priority conservation areas
Source: Nat Ecol Evol. 2026 May 6;10(7):1305–15. doi: 10.1038/s41559-026-03068-4 (PMC13345959; doi:10.1038/s41559-026-03068-4)
Supplement: Supplementary file 3 — Input files required to reproduce the PEMMSS model results. The input files and model workflow are summarized in Extended Data Fig. 9. [file 41559_2026_3068_MOESM3_ESM.zip › input_exploration_production_factors.csv]

INDEX	WEIGHTING	GEOPACKAGE_REGION_COLUMN	REGION	DEPOSIT_TYPE	COMMODITY_PRIMARY	GRADE_MODEL	GRADE_A	GRADE_B	GRADE_C	GRADE_D	TONNAGE_MODEL	TONNAGE_A	TONNAGE_B	TONNAGE_C	TONNAGE_D	BROWNFIELD_TONNAGE_FACTOR	BROWNFIELD_GRADE_FACTOR	CAPACITY_BASIS	CAPACITY_A	CAPACITY_B	CAPACITY_SIGMA	CAPACITY_SIGMA_LOG10	LIFE_MIN	LIFE_MAX	RECOVERY	REVENUE_MODEL	REVENUE_A	REVENUE_B	REVENUE_C	REVENUE_D	COST_MODEL	COST_A	COST_B	COST_C	COST_D	MINE_COST_MODEL	MINE_COST_A	MINE_COST_B	MINE_COST_C	MINE_COST_D	DEVELOPMENT_PERIOD	DEVELOPMENT_PROBABILITY	COPRODUCT_COMMODITY	COPRODUCT_GRADE_MODEL	COPRODUCT_A	COPRODUCT_B	COPRODUCT_C	COPRODUCT_D	COPRODUCT_RECOVERY
0	0	0_10	0_10	Laterite	Ni	fixed	0.0	0.0	0	0	fixed	0	0	0	0	0.05	1	0	43.160820656078556	0.649	0.06625206637197564	TRUE	5	50	0.85	production_capacity_commodity_recoverable	0	0	0	0	fixed	0	0	0	0	fixed	0	0	0	0	2	0.2		fixed	0	0	0	0	0
1	0	0_10	0_10	Magmatic Sulphide	Ni	fixed	0.0	0.0	0	0	fixed	0	0	0	0	0.05	1	0	43.160820656078556	0.649	0.06625206637197564	TRUE	5	50	0.85	production_capacity_commodity_recoverable	0	0	0	0	fixed	0	0	0	0	fixed	0	0	0	0	2	0.2		fixed	0	0	0	0	0
2	0	30_100	30_100	Laterite	Ni	fixed	0.0	0.0	0	0	fixed	0	0	0	0	0.05	1	0	43.160820656078556	0.649	0.06625206637197564	TRUE	5	50	0.85	production_capacity_commodity_recoverable	0	0	0	0	fixed	0	0	0	0	fixed	0	0	0	0	2	0.2		fixed	0	0	0	0	0
3	0	30_100	30_100	Magmatic Sulphide	Ni	fixed	0.0	0.0	0	0	fixed	0	0	0	0	0.05	1	0	43.160820656078556	0.649	0.06625206637197564	TRUE	5	50	0.85	production_capacity_commodity_recoverable	0	0	0	0	fixed	0	0	0	0	fixed	0	0	0	0	2	0.2		fixed	0	0	0	0	0
4	0	10_30	10_30	Laterite	Ni	fixed	0.0	0.0	0	0	fixed	0	0	0	0	0.05	1	0	43.160820656078556	0.649	0.06625206637197564	TRUE	5	50	0.85	production_capacity_commodity_recoverable	0	0	0	0	fixed	0	0	0	0	fixed	0	0	0	0	2	0.2		fixed	0	0	0	0	0
5	0	10_30	10_30	Magmatic Sulphide	Ni	fixed	0.0	0.0	0	0	fixed	0	0	0	0	0.05	1	0	43.160820656078556	0.649	0.06625206637197564	TRUE	5	50	0.85	production_capacity_commodity_recoverable	0	0	0	0	fixed	0	0	0	0	fixed	0	0	0	0	2	0.2		fixed	0	0	0	0	0
6	1	Clarion Clipperton Zone	Clarion Clipperton Zone	Polymetallic Nodules	Ni	uniform	0.012	0.015	0	0	uniform	100000000	400000000	0	0	0.05	1	0	43.160820656078556	0.649	0.06625206637197564	TRUE	5	50	0.9	production_capacity_commodity_recoverable	0	0	0	0	fixed	0	0	0	0	fixed	0	0	0	0	2	0.5		fixed	0	0	0	0	0
[truncated: 12 more columns]
