# Supplementary material for: Growing nickel supply from the tropics threatens priority conservation areas
Source: Nat Ecol Evol. 2026 May 6;10(7):1305–15. doi: 10.1038/s41559-026-03068-4 (PMC13345959; doi:10.1038/s41559-026-03068-4)
Supplement: Supplementary file 3 — Input files required to reproduce the PEMMSS model results. The input files and model workflow are summarized in Extended Data Fig. 9. [file 41559_2026_3068_MOESM3_ESM.zip › input_graphs_formatting.csv]

LABEL	LEGEND_TEXT	LEGEND_SUPPRESS	TITLE_TEXT	TITLE_SUPPRESS	COLOR	ALPHA	FILL_ALPHA	LINESTYLE	LINEWIDTH	MARKER	SIZE
Existing Mines	Existing projects	FALSE	Terrestrial (existing projects)	TRUE	#fc8d62	0.05	1	solid	1	.	0.5
Identified Resources	Undeveloped deposits (terrestrial)	FALSE	Terrestrial (undeveloped deposits)	TRUE	#66c2a5	0.05	1	solid	1	.	0.5
Greenfield - Background	Undeveloped deposits (marine)	FALSE	Marine (undeveloped deposits)	TRUE	#8da0cb	0.05	1	solid	1	.	0.5
Magmatic Sulphide	Magmatic sulphides	FALSE	Magmatic sulphides	TRUE	mediumpurple	0.05	1	solid	1	.	0.5
Laterite	Laterites	FALSE	Laterites	TRUE	mediumseagreen	0.05	1	solid	1	.	0.5
Polymetallic Nodules	Polymetallic nodules	FALSE	Polymetallic nodules	TRUE	#8da0cb	0.05	1	solid	1	.	0.5
30_100	Low priority (30-100%)	FALSE	Low priority (30-100%)	TRUE	#389cc6	0.05	1	solid	1	.	0.5
10_30	Medium priority (10-30%)	FALSE	Medium priority (10-30%)	TRUE	#b68c32	0.05	1	solid	1	.	0.5
0_10	High priority (0-10%)	FALSE	High priority (0-10%)	TRUE	#8b3409	0.05	1	solid	1	.	0.5
NoData	No priority (>50km from coastline)	FALSE	>50km from coastline	TRUE	lightgrey	0.05	1	solid	1	.	0.5
Australia	Australia	FALSE	Australia	TRUE	#1f78b4	0.05	1	solid	1	.	0.5
Brazil	Brazil	FALSE	Brazil	TRUE	#b2df8a	0.05	1	solid	1	.	0.5
Canada	Canada	FALSE	Canada	TRUE	#33a02c	0.05	1	solid	1	.	0.5
Indonesia	Indonesia	FALSE	Indonesia	TRUE	#fdbf6f	0.05	1	solid	1	.	0.5
New Caledonia	New Caledonia	FALSE	New Caledonia	TRUE	#ff7f00	0.05	1	solid	1	.	0.5
Philippines	Philippines	FALSE	Philippines	TRUE	#cab2d6	0.05	1	solid	1	.	0.5
Russia	Russia	FALSE	Russia	TRUE	#6a3d9a	0.05	1	solid	1	.	0.5
Other countries	Other countries	FALSE	Other countries	TRUE	#b15928	0.05	1	solid	1	.	0.5
Clarion Clipperton Zone	Clarion-Clipperton Zone	FALSE	Clarion-Clipperton Zone	TRUE	#8da0cb	0.05	1	solid	1	.	0.5
mines_started_count	Global (mines starting)	FALSE	Global (mines starting)	TRUE	tab:blue	0.05	1	solid	1	.	0.5
production_ore_mass	Global (ore production)	FALSE	Global (ore production)	TRUE	tab:blue	0.05	1	solid	1	.	0.5
unmet_demand	Global (unmet demand)	FALSE	Global (unmet demand)	TRUE	tab:blue	0.05	1	solid	1	.	0.5
mined_grade_weighted_average	Global (mined ore grade)	FALSE	Global (mined ore grade)	TRUE	tab:blue	0.05	1	solid	1	.	0.5
mines_undeveloped_count	Global (undeveloped deposits)	FALSE	Undeveloped deposits	TRUE	tab:blue	0.05	1	solid	1	.	0.5
