# Supplementary material for: Growing nickel supply from the tropics threatens priority conservation areas
Source: Nat Ecol Evol. 2026 May 6;10(7):1305–15. doi: 10.1038/s41559-026-03068-4 (PMC13345959; doi:10.1038/s41559-026-03068-4)
Supplement: Supplementary file 3 — Input files required to reproduce the PEMMSS model results. The input files and model workflow are summarized in Extended Data Fig. 9. [file 41559_2026_3068_MOESM3_ESM.zip › input_graphs.csv]

FILE_PREFIX	PLOT_ALGORITHM	SUBPLOT_TYPE	PLOT_KEYS	SUBPLOT_KEYS	I_KEYS	J_KEYS	A_KEYS	R_KEYS	D_KEYS	C_KEYS	S_KEYS	T_KEYS	SHARE_SCALE	Y_SCALE_SET	Y_AXIS_LABEL	CUMULATIVE	LABELS_ON	COLUMNS	GIF	GIF_FPS	GIF_DELETE_FRAMES
mined_grade	plot_subplot_default	fan	c	i	TRUE	TRUE	ALL	ALL	ALL	Ni	mined_grade_weighted_average	TRUE	TRUE	0.025	Mined grade, weighted average (mass ratio)	FALSE	s	1	FALSE	30	TRUE
mines_started_cumulative	plot_subplot_default	fan	c	i	TRUE	TRUE	ALL	ALL	ALL	Ni	mines_started_count	TRUE	TRUE	100	Cumulative mines starting, no.	TRUE	s	1	FALSE	30	TRUE
mines_undeveloped	plot_subplot_default	fan	c	i	TRUE	TRUE	ALL	ALL	ALL	Ni	mines_undeveloped_count	TRUE	TRUE	520	Undeveloped mines, no.	FALSE	s	1	FALSE	30	TRUE
production_commodity_deposit	plot_subplot_default	fan	c	i	TRUE	TRUE	ALL	ALL	TRUE	Ni	production_commodity	TRUE	TRUE	8000000	Nickel production (Mt/year)	FALSE	d	1	FALSE	30	TRUE
production_commodity_deposit_cumulative	plot_subplot_default	fan	c	i	TRUE	TRUE	ALL	ALL	TRUE	Ni	production_commodity	TRUE	TRUE	FALSE	Cumulative nickel production (Mt)	TRUE	d	1	FALSE	30	TRUE
production_commodity_region	plot_subplot_default	fan	c	i	TRUE	TRUE	ALL	TRUE	ALL	Ni	production_commodity	TRUE	TRUE	8000000	Nickel production (Mt/year)	FALSE	r	1	FALSE	30	TRUE
production_commodity_region_cumulative	plot_subplot_default	fan	c	i	TRUE	TRUE	ALL	TRUE	ALL	Ni	production_commodity	TRUE	TRUE	FALSE	Cumulative nickel production (Mt)	TRUE	r	1	FALSE	30	TRUE
production_commodity_status	plot_subplot_default	fan	c	i	TRUE	TRUE	TRUE	ALL	ALL	Ni	production_commodity	TRUE	TRUE	8000000	Nickel production (Mt/year)	FALSE	a	1	FALSE	30	TRUE
production_commodity_status_cumulative	plot_subplot_default	fan	c	i	TRUE	TRUE	TRUE	ALL	ALL	Ni	production_commodity	TRUE	TRUE	FALSE	Cumulative nickel production (Mt)	TRUE	a	1	FALSE	30	TRUE
production_ore	plot_subplot_default	fan	c	i	TRUE	TRUE	ALL	ALL	ALL	Ni	production_ore_mass	TRUE	TRUE	1600000000	Ore production (Gt/year)	FALSE	s	1	FALSE	30	TRUE
production_ore_cumulative	plot_subplot_default	fan	c	i	TRUE	TRUE	ALL	ALL	ALL	Ni	production_ore_mass	TRUE	TRUE	FALSE	Cumulative ore production (Gt)	TRUE	s	1	FALSE	30	TRUE
unmet_demand	plot_subplot_default	fan	c	i	TRUE	TRUE	ALL	ALL	ALL	Ni	unmet_demand	TRUE	TRUE	75000000	Unmet demand (t)	FALSE	s	1	FALSE	30	TRUE
