# Supplementary material for: Growing nickel supply from the tropics threatens priority conservation areas
Source: Nat Ecol Evol. 2026 May 6;10(7):1305–15. doi: 10.1038/s41559-026-03068-4 (PMC13345959; doi:10.1038/s41559-026-03068-4)
Supplement: Supplementary file 3 — Input files required to reproduce the PEMMSS model results. The input files and model workflow are summarized in Extended Data Fig. 9. [file 41559_2026_3068_MOESM3_ESM.zip › input_parameters.csv]

SCENARIO_NAME	YEAR_START	YEAR_END	ITERATIONS	BROWNFIELD_EXPLORATION_ON	GREENFIELD_EXPLORATION_ON	GREENFIELD_BACKGROUND	PRIORITY_ACTIVE	PRIORITY_MARGINAL	MARGINAL_RECOVERY	RANDOM_SEED	GENERATE_ALL_COPRODUCTS	UPDATE_VALUES
APS-T	2025	2050	500	0	0	0	0	0	1	345	0	0
