# Supplementary material for: Growing nickel supply from the tropics threatens priority conservation areas
Source: Nat Ecol Evol. 2026 May 6;10(7):1305–15. doi: 10.1038/s41559-026-03068-4 (PMC13345959; doi:10.1038/s41559-026-03068-4)
Supplement: Supplementary file 3 — Input files required to reproduce the PEMMSS model results. The input files and model workflow are summarized in Extended Data Fig. 9. [file 41559_2026_3068_MOESM3_ESM.zip › input_postprocessing.csv]

STATISTIC	POSTPROCESS
production_commodity	True
production_intermediate	True
production_ore_content	True
production_ore_mass	True
losses_intermediate	True
losses_mine	True
losses_commodity	True
mined_grade_weighted_average	True
mined_grade_median	True
mines_started_count	True
mines_ended_count	True
mines_producing_count	True
mines_care_maintenance_count	True
deposits_discovered_count	True
deposits_discovered_ore_content	True
deposits_discovered_ore_mass	True
deposits_discovered_grade_weighted_average	True
deposits_discovered_grade_median	True
brownfield_expansion_ore_content	True
brownfield_expansion_ore_mass	True
unmet_demand	True
mines_depleted_count	True
mines_undeveloped_count	True
