# Supplementary material for: Growing nickel supply from the tropics threatens priority conservation areas
Source: Nat Ecol Evol. 2026 May 6;10(7):1305–15. doi: 10.1038/s41559-026-03068-4 (PMC13345959; doi:10.1038/s41559-026-03068-4)
Supplement: Supplementary file 3 — Input files required to reproduce the PEMMSS model results. The input files and model workflow are summarized in Extended Data Fig. 9. [file 41559_2026_3068_MOESM3_ESM.zip › input_projects.csv]

P_ID_NUMBER	NAME	REGION	DEPOSIT_TYPE	COMMODITY	REMAINING_RESOURCE	PRODUCTION_CAPACITY	STATUS	DISCOVERY_YEAR	START_YEAR	DEVELOPMENT_PROBABILITY	GRADE	RECOVERY	BROWNFIELD_TONNAGE_FACTOR	BROWNFIELD_GRADE_FACTOR	VALUE_NET	VALUE_RECOVERY_NET	MINE_COST_MODEL	MINE_COST_A	MINE_COST_B	MINE_COST_C	MINE_COST_D	REVENUE_MODEL	REVENUE_A	REVENUE_B	REVENUE_C	REVENUE_D	COST_MODEL	COST_A	COST_B	COST_C	COST_D	LATITUDE	LONGITUDE	TERRESTRIAL_BIODIVERSITY_CARBON_VALUE	MARINE_BIODIVERSITY_50KM_VALUE
1	Acoje	0_10	Laterite	Ni	69900000		1		-9999	1.0	0.0103	0.74717850218167																				15.71083	120.05778	10.0	0.8870169321695963
2	Aer-Kidd	30_100	Magmatic Sulphide	Ni	700623		0			0.1	0.006710000000000001	0.7391421666329988																				46.39697	-81.42859	38.0
3	Agata	0_10	Laterite	Ni	75571000		1		-9999	1.0	0.01053	0.7510176596511156																				9.28333	125.52944	10.0	0.9315712451934814
4	Aguablanca	30_100	Magmatic Sulphide	Ni	5325000		0			0.1	0.0066	0.7378090949599357																				37.96111	-6.18528	41.0
5	Ajax	10_30	Magmatic Sulphide	Ni	928182		0			0.1	0.0034999999999999996	0.6866528954813061																				47.10386	-79.84477	27.0
6	Al Hamurah	30_100	Magmatic Sulphide	Ni	1813998		0			0.1	0.00382	0.6937086711688814																				13.32722	44.28306	62.0
7	Alexo-Dundonald	10_30	Magmatic Sulphide	Ni	9291133		0			0.1	0.005829999999999999	0.7278043728973504																				48.65369	-80.80783	18.0
8	Alpha	0_10	Laterite	Ni	2721000		0			0.1	0.013009999999999999	0.7877830754063591																				9.20961	118.22994	9.0	0.9371940493583679
9	Ambatovy	0_10	Laterite	Ni	254600000		1		-9999	1.0	0.00894	0.7225613142579089																				-18.8604	48.30255	7.0	0.9369558691978455
10	Americano do Brasil	10_30	Magmatic Sulphide	Ni	5000000		1		-9999	1.0	0.0062	0.732766890689748																				-16.22996	-50.05019	23.0
11	Andover	30_100	Magmatic Sulphide	Ni	6000000		0			0.1	0.0111	0.7797365308758849																				-20.85437	117.11804	50.0	0.9630428314208984
12	Araguaia	30_100	Laterite	Ni	205204000		0			0.25	0.01252	0.7811091966823273																				-7.99542	-49.41298	56.0
13	Aurora	10_30	Magmatic Sulphide	Ni	10057000		0			0.1	0.0042	0.7013569467151818																				48.34509	-81.00002	26.0
14	Aurora	10_30	Magmatic Sulphide	Ni	154426452		0			0.1	0.00037	0.5054333632422137																				-23.56089	28.92318	20.0
15	Avalon	10_30	Laterite	Ni	169800000		0			0.1	0.0083	0.7096484661271907																				-30.6904	121.822	30.0
16	Avebury	0_10	Magmatic Sulphide	Ni	29300000		1		-9999	1.0	0.009000000000000001	0.7628227797727121																				-41.91957	145.2567	2.0	0.9320844411849976
17	Baie N'go	0_10	Laterite	Ni	6400000		0			0.1	0.0167	0.8311892592183588																				-22.29	166.71	7.0	0.9282370976039341
18	Baishiquan	30_100	Magmatic Sulphide	Ni	7078000		1		-9999	1.0	0.005699999999999999	0.725985671369835																				42.14012	95.37019	87.0
19	Barnes Hill	0_10	Laterite	Ni	24767000		0			0.1	0.00579	0.6470446450030347																				-41.21855	146.774	8.0	0.9304327170054117
20	Barro Alto	10_30	Laterite	Ni	95600000		1		-9999	1.0	0.0123	0.7780273432057712																				-15.108276	-49.040358	20.0
21	Belleterre-Angliers	10_30	Magmatic Sulphide	Ni	243842		0			0.1	0.00639	0.7352012788464635																				47.47223	-79.23597	22.0
22	Berong	0_10	Laterite	Ni	8840000		1		-9999	1.0	0.0155	0.818226237193072																				9.404	118.232	3.0	0.9268494248390198
23	Beta Hunt	30_100	Magmatic Sulphide	Ni	31878000		1		-9999	1.0	0.0011	0.5933054855261622																				-31.22055	121.67973	42.0
24	Biankouma-Sipilou	30_100	Laterite	Ni	258100000		0			0.1	0.01476	0.8097221226388323																				7.86926	-7.91147	45.0
25	Birch Lake	30_100	Magmatic Sulphide	Ni	307400000		0			0.1	0.0015	0.6183191703389386																				47.75014	-91.8178	34.0
26	Bird River	10_30	Magmatic Sulphide	Ni	5542000		0			0.1	0.0032600000000000003	0.6809239314152132																				50.48077	-95.50764	18.0
27	Black Hill	10_30	Laterite	Ni	30000000		0			0.1	0.0064	0.6644574500790754																				-30.92164	121.85301	21.0
28	Black Swan	30_100	Magmatic Sulphide	Ni	28880964		0			0.1	0.00771	0.7503458641448786																				-30.39494	121.64818	40.0
29	Blezard	30_100	Magmatic Sulphide	Ni	3400000		0			0.1	0.0141	0.7990301660693554																				46.57851	-80.97357	56.0
30	Blue Lake	30_100	Magmatic Sulphide	Ni	4374917		0			0.1	0.0052	0.71858148433012																				55.22887	-66.13804	38.0
31	Bluebush Line	10_30	Magmatic Sulphide	Ni	650000		0			0.1	0.030440000000000002	0.8610962441135149																				-31.607	121.792	20.0
32	Boa	0_10	Laterite	Ni	2360000		0			0.1	0.01471	0.8091322340510991																				10.113	125.654	10.0	0.9057695600721571
33	Boikgantsho	0_10	Magmatic Sulphide	Ni	48800000		0			0.1	0.0012	0.6003228660689989																				-23.96348	28.89102	9.0
34	Bon Accord	0_10	Magmatic Sulphide	Ni	9010000		0			0.1	0.00515	0.7178022608769993																				-25.67314	31.16952	6.0
35	Botolan	30_100	Laterite	Ni	3050968		0			0.1	0.012	0.773734779433061																				15.31111	120.08611	49.0	0.8687427520751954
36	Bowden Lake	0_10	Magmatic Sulphide	Ni	4310000		0			0.1	0.01164	0.7835675466094415																				54.9154	-98.66201	6.0
37	Broken Hammer	30_100	Magmatic Sulphide	Ni	454150		1		-9999	1.0	0.001	0.5856188148351232																				46.76462	-81.03598	40.0
38	Brooke's Point	0_10	Laterite	Ni	34764000		0			0.1	0.0123	0.7780273432057712																				8.96032	117.82398	3.0	0.9368128776550293
39	Bucko Lake	0_10	Magmatic Sulphide	Ni	16314000		1		-9999	1.0	0.012	0.7860240512338756																				54.87763	-98.65865	6.0
40	Buena Vista	30_100	Laterite	Ni	10000000		0			0.1	0.018000000000000002	0.8442208338265843																				15.59923	-89.22392	41.0	0.8928557634353638
41	Bugotu	0_10	Laterite	Ni	200000000		0			0.1	0.015	0.8125260543935232																				-8.51	159.63	9.0	0.9266581005520291
42	Bulanjao	10_30	Laterite	Ni	54000000		0			0.1	0.01435	0.8048248973869419																				8.56651	117.42216	19.0	0.9144068823920356
43	Bunkerville	30_100	Magmatic Sulphide	Ni	203000		0			0.1	0.0109	0.7782701450241447																				36.61805	-114.16678	51.0
44	Cagdianao	10_30	Laterite	Ni	97643000		1		-9999	1.0	0.0111	0.7601819450639663																				9.48482	125.85012	12.0	0.920609712600708
45	Cagdianao	0_10	Laterite	Ni	14200000		1		-9999	1.0	0.01122	0.7620512103863517																				10.16278	125.66694	10.0	0.9054279327392578
46	Caldag	30_100	Laterite	Ni	33200000		0			0.1	0.0113	0.7632863132727834																				38.51692	27.68496	65.0	0.8627646565437317
47	Cameroon East	0_10	Laterite	Ni	120600000		0			0.1	0.006500000000000001	0.6671526978664878																				3.33306	13.83333	1.0
48	Canalask	30_100	Magmatic Sulphide	Ni	390000		0			0.1	0.013500000000000002	0.7955231352765274																				61.96667	-140.5	45.0
49	Canegrass	10_30	Magmatic Sulphide	Ni	29600000		0			0.1	0.00705	0.7431285391043764																				-30.28594	120.9766	21.0
50	Canegrass	30_100	Magmatic Sulphide	Ni	145800000		0			0.1	0.00062	0.5470657055248712																				-28.35189	118.40869	59.0
51	Carlingup	0_10	Magmatic Sulphide	Ni	27600000		0			0.1	0.005600000000000001	0.7245582181763456																				-33.60389	120.30111	8.0	0.9344081878662109
52	Carman Bay	10_30	Magmatic Sulphide	Ni	670000000		0			0.1	0.002	0.6415204418001024																				48.38548	-80.99412	24.0
53	Carnilya Hill	10_30	Magmatic Sulphide	Ni	104000		0			0.1	0.028999999999999998	0.8571878562277024																				-31.05556	121.86389	25.0
54	Carr Boyd	30_100	Magmatic Sulphide	Ni	860000		0			0.1	0.0066	0.7378090949599357																				-30.05656	121.63055	41.0
55	Carrascal-Cantilan	0_10	Laterite	Ni	91354000		1		-9999	1.0	0.00893	0.7223667535213159																				9.281	125.881	7.0	0.9157907168070475
56	Casiguran	0_10	Laterite	Ni	9897000		1		-9999	1.0	0.0102	0.7454824887291679																				10.43	125.62	9.0	0.8928356170654297
57	Cawse	10_30	Laterite	Ni	176485000		0			0.1	0.0069099999999999995	0.6777860492655169																				-30.37056	121.14611	30.0
58	Celestial	10_30	Laterite	Ni	48809000		1		-9999	1.0	0.013000000000000001	0.7876494037350286																				8.91879	117.89098	20.0	0.9257336722479926
59	Cendrawana	0_10	Laterite	Ni	59600000		0			0.1	0.013999999999999999	0.8005323336142315																				-2.52167	138.88333	3.0	0.9203622937202454
60	Central Musgrave	30_100	Laterite	Ni	187300000		0			0.1	0.0091	0.7256450314807193																				-26.05756	128.95332	49.0
61	Cere Villebon	10_30	Magmatic Sulphide	Ni	421840		0			0.1	0.0072	0.7448264755027724																				47.8888	-77.28913	27.0
62	Cerro Matoso	10_30	Laterite	Ni	300000000		1		-9999	1.0	0.009000000000000001	0.7237241279580434																				7.765306	-75.682802	21.0
63	Chaya	30_100	Magmatic Sulphide	Ni	121700000		0			0.1	0.0051400000000000005	0.7176455086410632																				56.31667	110.36667	37.0
64	Chernogorskoye	30_100	Magmatic Sulphide	Ni	143000000		0			0.1	0.0022	0.6492071124911414																				69.03354	88.70213	35.0
65	Chrome-Puddy	10_30	Magmatic Sulphide	Ni	27215542		0			0.1	0.0027	0.6657235770766295																				49.96907	-89.52303	26.0
66	Cleopatra	10_30	Laterite	Ni	39474000		0			0.1	0.0084	0.7117304071787518																				42.03389	-123.91444	12.0	0.9480093121528625
67	Codemin	0_10	Laterite	Ni	11900000		1		-9999	1.0	0.01218	0.7763230158289747																				-14.15678	-48.33885	5.0
68	Coglia	30_100	Laterite	Ni	102886300		0			0.1	0.006	0.6532380735645201																				-28.83722	122.8602	50.0
69	Collurabbie Hills	30_100	Magmatic Sulphide	Ni	572581		0			0.1	0.0163	0.8107234896151111																				-26.82035	122.18725	60.0
70	Corkwood	30_100	Magmatic Sulphide	Ni	225000		0			0.1	0.006500000000000001	0.7365777886000597																				-17.295	128.18778	40.0
71	Coronation Dam	30_100	Laterite	Ni	5700000		0			0.1	0.01	0.7420399999999999																				-29.52343	122.27046	61.0
72	Cosmos	30_100	Magmatic Sulphide	Ni	17800000		0			0.25	0.020099999999999996	0.8276238672003029																				-27.6	120.57472	49.0
73	Crawford	10_30	Magmatic Sulphide	Ni	4255100000		0			0.1	0.0023	0.6527921026907164																				48.8276	-81.33731	14.0
74	Crean Hill	30_100	Magmatic Sulphide	Ni	36627000		0			0.1	0.00774	0.7506590645385076																				46.42944	-81.34988	37.0
75	Crean Hill 3	30_100	Magmatic Sulphide	Ni	16780000		0			0.1	0.0043	0.7032546578008165																				46.43776	-81.31067	37.0
76	Cumpie Hill	10_30	Laterite	Ni	6200000		0			0.1	0.015	0.8125260543935232																				18.8881	-70.28782	11.0	0.8781043887138367
77	Cyclops	0_10	Laterite	Ni	37000000		0			0.1	0.0131	0.7889815175331184																				-2.46688	140.36829	8.0	0.9123132705688477
78	Daling	30_100	Magmatic Sulphide	Ni	2515600		0			0.1	0.0074	0.7470361753720696																				42.89488	126.42392	68.0
79	Decar	10_30	Magmatic Sulphide	Ni	2154000000		0			0.1	0.00211	0.6458384511120809																				54.9252	-125.35635	26.0
80	Deloro	10_30	Magmatic Sulphide	Ni	438800000		0			0.1	0.0025	0.6595167460700421																				48.40377	-81.258	25.0
81	Delta	30_100	Magmatic Sulphide	Ni	817600		0			0.1	0.0305	0.8612550541418577																				61.48381	-74.48102	55.0
82	Devolli	30_100	Laterite	Ni	36000000		0			0.1	0.012	0.773734779433061																				40.59999	20.76784	41.0
83	Dikoloti	30_100	Magmatic Sulphide	Ni	4100000		0			0.1	0.006999999999999999	0.7425545224462852																				-22.1	27.73333	44.0
84	Dinapigue	0_10	Laterite	Ni	76100000		1		-9999	1.0	0.011279999999999998	0.7629783592507087																				16.60819	122.30582	3.0	0.9034322102864584
85	Duck Hill	30_100	Laterite	Ni	19000000		0			0.1	0.00622	0.6594981280235243																				-29.51889	122.27194	61.0
86	Duketon	30_100	Magmatic Sulphide	Ni	10837024		0			0.1	0.009439999999999999	0.7666722696788382																				-27.62199	122.01041	49.0
87	Dumont	10_30	Magmatic Sulphide	Ni	2165400000		0			0.1	0.0026	0.662679857365141																				48.64244	-78.44274	26.0
88	Dutwa	30_100	Laterite	Ni	106710000		0			0.1	0.009210000000000001	0.7277337950043677																				-2.49118	33.85552	78.0
89	Eagle	10_30	Magmatic Sulphide	Ni	5080000		1		-9999	1.0	0.013779999999999999	0.7971787447363292																				46.74852	-87.88151	27.0
90	Eagle Claims	10_30	Magmatic Sulphide	Ni	1800000		0			0.1	0.0033	0.6819074679949566																				50.60794	-95.48675	11.0
91	Eagle's Nest	0_10	Magmatic Sulphide	Ni	21581000		0			0.1	0.013879999999999998	0.7977618926132619																				52.74202	-86.3038	2.0
92	East Bull	10_30	Magmatic Sulphide	Ni	32800000		0			0.1	0.0005	0.5297171878701442																				46.41432	-82.24162	25.0
93	East Kimberley	30_100	Magmatic Sulphide	Ni	92900000		0			0.1	0.00199	0.6411161853145753																				-17.79389	127.81111	51.0
94	East Lake	30_100	Magmatic Sulphide	Ni	1153000		0			0.1	0.0371	0.8770534098174736																				61.68731	-73.67884	74.0	0.5357838869094849
95	East Yellow Mountain	30_100	Magmatic Sulphide	Ni	63560214		1		-9999	1.0	0.0046	0.7086937296556955																				42.26456	94.6056	98.0
96	Eerste Regt	10_30	Magmatic Sulphide	Ni	50466667		0			0.1	0.0016200000000000001	0.6245260013455263																				-24.4025	29.76111	17.0
97	Elmhirst	10_30	Magmatic Sulphide	Ni	907000		0			0.1	0.004	0.6974220687650814																				49.83162	-87.76846	28.0
98	Epoch	30_100	Magmatic Sulphide	Ni	7014771		1		-9999	1.0	0.005	0.7154183730350211																				-20.43766	29.27293	51.0
99	Eramen Zambales	0_10	Laterite	Ni	108000000		0			0.1	0.0121	0.7751774433143676																				15.79972	120.00889	10.0	0.8910091945103237
100	Espedalen	30_100	Magmatic Sulphide	Ni	8960000		0			0.1	0.00373	0.6917858224712238																				61.42278	9.56222	38.0
101	Eucalyptus	30_100	Laterite	Ni	57000000		0			0.1	0.0111	0.7601819450639663																				-29.083648	122.180072	49.0
102	Falcondo	10_30	Laterite	Ni	76500000		1		-9999	1.0	0.0146	0.8078273899856073																				18.90102	-70.31184	11.0
103	Fenix	10_30	Laterite	Ni	36200000		1		-9999	1.0	0.018600000000000002	0.8499210166261331																				15.525	-89.395	28.0	0.8861019611358643
104	Ferguson Lake	10_30	Magmatic Sulphide	Ni	71500000		0			0.1	0.00551	0.723251545128743																				62.89523	-96.72627	15.0
105	Fifield	30_100	Magmatic Sulphide	Ni	25519000		0			0.1	0.00024	0.4705233078691012																				-32.95357	147.50367	64.0
106	Firebird	10_30	Magmatic Sulphide	Ni	3400000		0			0.1	0.006	0.7301224242688967																				59.342535	-105.973863	18.0
107	Fisher East	30_100	Magmatic Sulphide	Ni	7560000		0			0.1	0.01778	0.8177326234173096																				-26.80566	121.55167	53.0
108	Flemington	30_100	Laterite	Ni	6300000		0			0.1	0.00135	0.39392878978548185																				-32.74533	147.38343	59.0
109	Fond du Lac	10_30	Magmatic Sulphide	Ni	3400000		0			0.1	0.0066	0.7378090949599357																				59.3868	-105.93787	17.0
110	Forrestania	0_10	Magmatic Sulphide	Ni	400000		1		-9999	1.0	0.0489	0.8993254720839055																				-32.58193	119.7439	6.0
111	Fortaleza de Minas	30_100	Magmatic Sulphide	Ni	1100000		1		-9999	1.0	0.0212	0.8319209561362696																				-20.89472	-46.70722	51.0
112	Foster	30_100	Magmatic Sulphide	Ni	4200000		0			0.1	0.02718	0.8519606379672243																				-31.34536	121.74359	32.0
113	Fujia	30_100	Magmatic Sulphide	Ni	1374100		0			0.1	0.0138	0.7972957121244899																				42.863	126.496	68.0
114	Gabanintha	30_100	Magmatic Sulphide	Ni	36000000		0			0.1	0.00077	0.5645400079724474																				-26.93485	118.64664	43.0
115	Gag Island	10_30	Laterite	Ni	221400000		1		-9999	1.0	0.017159999999999998	0.8359129048252734																				-0.45095	129.87477	20.0	0.9393258775983538
116	Gasquet Mountain	0_10	Laterite	Ni	27814000		0			0.1	0.0075	0.6920293485249823																				41.87906	-123.98607	9.0	0.9370605945587158
117	Ghan Well	30_100	Laterite	Ni	1300000		0			0.1	0.009000000000000001	0.7237241279580434																				-28.87083	122.13111	68.0
118	Girilambone	30_100	Magmatic Sulphide	Ni	27890000		0			0.1	0.00643	0.7357045503704094																				-31.51679	147.05054	50.0
119	Gladstone	10_30	Laterite	Ni	70900000		0			0.1	0.00912	0.726026678176267																				-22.94832	149.83267	18.0	0.9237848917643229
120	Glenbrook	10_30	Laterite	Ni	590000		1		-9999	1.0	0.0125	0.7808312749604621																				42.96389	-123.44222	21.0	0.9474074840545654
121	Gochager Lake	30_100	Magmatic Sulphide	Ni	1770000		0			0.1	0.00735	0.7464894003963858																				55.76232	-104.94067	34.0
122	Gogota	30_100	Laterite	Ni	44890000		0			0.1	0.0128	0.7849541559476164																				7.75457	-8.4994	39.0
123	Golden Ridge	10_30	Magmatic Sulphide	Ni	1442710		0			0.1	0.021240000000000002	0.832072980686469																				-30.91056	121.71694	28.0
124	Golden Valley	0_10	Magmatic Sulphide	Ni	20400000		0			0.1	0.0043	0.7032546578008165																				-26.02276	27.52099	1.0
125	Goodyear	10_30	Magmatic Sulphide	Ni	391250		0			0.1	0.0378	0.8785609116527706																				-31.01241	121.68447	29.0
126	Gornostai	30_100	Laterite	Ni	26300000		0			0.1	0.00893	0.7223667535213159																				50.5676	78.81921	67.0
127	Goro	0_10	Laterite	Ni	193500000		1		-9999	1.0	0.01359	0.7953652696577801																				-22.29309	166.96852	6.0	0.9282370976039341
128	Government Ground	10_30	Magmatic Sulphide	Ni	3050000		0			0.1	0.00164	0.6255155720429635																				-24.38472	29.78528	17.0
129	Grasset	0_10	Magmatic Sulphide	Ni	5729000		0			0.1	0.01192	0.7854845910285022																				50.0569	-78.62245	7.0
130	Grasvally	0_10	Magmatic Sulphide	Ni	93451386		0			0.1	0.00128	0.605527833260223																				-24.32861	28.97194	5.0
131	Grey Dam	30_100	Magmatic Sulphide	Ni	14600000		0			0.1	0.0075	0.7481187285388364																				-30.47429	122.15144	75.0
132	Grootboom	0_10	Magmatic Sulphide	Ni	21554000		0			0.1	0.00028000000000000003	0.4829554060464898																				-24.76852	30.17752	1.0
133	Gulinskoye	30_100	Laterite	Ni	3150000		0			0.1	0.0084	0.7117304071787518																				52.65	60.39694	67.0
134	Gunnawarra	0_10	Laterite	Ni	2134500		0			0.1	0.00336	0.5524424263497487																				-17.94852	145.13962	9.0
135	H-989	30_100	Magmatic Sulphide	Ni	5760000		0			0.1	0.005	0.7154183730350211																				42.18309	94.54893	98.0
136	Hadbah	30_100	Magmatic Sulphide	Ni	2500000		0			0.1	0.0092	0.7645953566206746																				18.11615	44.13217	89.0
137	Haito	30_100	Laterite	Ni	7200000		0			0.1	0.009899999999999999	0.7402928496152272																				7.24168	0.90341	62.0
138	Hami	30_100	Magmatic Sulphide	Ni	84000000		1		-9999	1.0	0.00455	0.7078123110463449																				42.25845	94.58936	98.0
139	Hanking Group	0_10	Laterite	Ni	350611070		1		-9999	1.0	0.0137	0.7967666990137914																				-3.57447	121.99386	7.0	0.9564063549041748
140	Hart	10_30	Magmatic Sulphide	Ni	1868000		0			0.1	0.01376	0.797061607460835																				48.30371	-81.08124	13.0
141	Hautalampi	10_30	Magmatic Sulphide	Ni	9271000		0			0.1	0.0026	0.662679857365141																				62.71278	28.97278	26.0
142	Hawk Ridge	30_100	Magmatic Sulphide	Ni	34658000		0			0.1	0.00222	0.6499369726759872																				59.0	-69.64167	34.0	0.625781774520874
143	Heishan	30_100	Magmatic Sulphide	Ni	26960000		0			0.1	0.005	0.7154183730350211																				41.38167	96.01278	89.0
144	Hengjaya	0_10	Laterite	Ni	300000000		1		-9999	1.0	0.012199999999999999	0.7766082332842594																				-2.94009	122.23515	3.0	0.9562623023986816
145	Hinatuan	0_10	Laterite	Ni	9400000		1		-9999	1.0	0.012	0.773734779433061																				9.77447	125.71593	10.0	0.9214400185479058
146	Hitura	10_30	Magmatic Sulphide	Ni	4720000		1		-9999	1.0	0.00534	0.7207240885216705																				63.84917	25.04561	28.0
147	Homeville	30_100	Laterite	Ni	17900000		0			0.1	0.0089	0.7217817613820654																				-32.01484	147.04631	60.0
148	Honeymoon Well	30_100	Magmatic Sulphide	Ni	176400000		0			0.25	0.00683	0.7405717284348944																				-26.92306	120.37889	45.0
149	Horden Lake	10_30	Magmatic Sulphide	Ni	27559296		0			0.1	0.0022400000000000002	0.6506602869414269																				50.94033	-77.79725	13.0	0.3924812376499176
150	Huangshan Nan	30_100	Magmatic Sulphide	Ni	68067700		0			0.25	0.0032	0.6794257644951416																				42.90641	93.50872	85.0
151	Huili	30_100	Magmatic Sulphide	Ni	2477500		1		-9999	1.0	0.0111	0.7797365308758849																				26.46659	102.0499	50.0
152	Hunters Road	30_100	Magmatic Sulphide	Ni	36437000		0			0.1	0.0055000000000000005	0.72310504372606																				-19.154	29.771	54.0
153	Hyvela	10_30	Magmatic Sulphide	Ni	230000		0			0.1	0.00762	0.749398898274942																				61.54028	21.8175	26.0	0.7815276781717936
154	Imbasa	0_10	Magmatic Sulphide	Ni	68400000		0			0.1	0.0003	0.4885196121390408																				-25.61925	27.68983	5.0
155	Impala	0_10	Magmatic Sulphide	Ni	450800000		1		-9999	1.0	0.00086	0.5734550996009188																				-25.50676	27.21882	9.0
156	Inkosi	0_10	Magmatic Sulphide	Ni	106300000		0			0.1	0.0003	0.4885196121390408																				-25.662	27.681	7.0
157	Irwin-Coglia	30_100	Laterite	Ni	17900000		0			0.1	0.010700000000000001	0.7538017794506879																				-29.14276	123.05745	63.0
158	Jacare	30_100	Laterite	Ni	306600000		0			0.1	0.012809999999999998	0.7850899154234735																				-6.16667	-51.86667	35.0
159	Jacobus	10_30	Magmatic Sulphide	Ni	958804		0			0.1	0.004	0.6974220687650814																				49.850662	-87.757525	24.0
160	Jacomynspan	30_100	Magmatic Sulphide	Ni	6836000		0			0.1	0.005699999999999999	0.725985671369835																				-29.41272	21.82686	59.0
161	Jaguar	30_100	Magmatic Sulphide	Ni	138200000		0			0.1	0.0087	0.7600886535316199																				-6.49155	-51.19545	43.0
162	Jejevo	0_10	Laterite	Ni	14423000		0			0.1	0.01287	0.785902253350256																				-8.10355	159.17927	6.0	0.9296135902404785
163	Jericho	30_100	Magmatic Sulphide	Ni	98000000		0			0.1	0.005600000000000001	0.7245582181763456																				-27.057475	120.447825	49.0
164	Jianchaling	10_30	Magmatic Sulphide	Ni	51273000		0			0.1	0.0055000000000000005	0.72310504372606																				33.25177	106.37009	18.0
165	Jikodolong	0_10	Laterite	Ni	13560000		0			0.1	0.0128	0.7849541559476164																				-1.4408	127.51921	9.0	0.9556753976004464
166	Jilin	30_100	Magmatic Sulphide	Ni	18461538		1		-9999	1.0	0.013000000000000001	0.7924794155650388																				42.89957	126.4274	68.0
167	Jinbaoshan	0_10	Magmatic Sulphide	Ni	31241000		1		-9999	1.0	0.0017000000000000001	0.6284134526550362																				24.99985	100.75017	10.0
168	Jinchuan	30_100	Magmatic Sulphide	Ni	520000000		1		-9999	1.0	0.01058	0.7758670175112887																				38.49053	102.14801	87.0
169	Julimar	0_10	Magmatic Sulphide	Ni	654300000		0			0.1	0.00147	0.616689842196488																				-31.52158	116.21078	8.0	0.9622290134429932
170	Junior Lake	10_30	Magmatic Sulphide	Ni	69116000		0			0.1	0.00046	0.5229925444908187																				50.38169	-87.94799	12.0
171	Kabanga	30_100	Magmatic Sulphide	Ni	83357245		0			0.1	0.0209	0.8307715447569565																				-2.88889	30.54972	50.0
172	Kalatongke	30_100	Magmatic Sulphide	Ni	27397382		1		-9999	1.0	0.005699999999999999	0.725985671369835																				46.75109	89.68172	81.0
173	Kalgoorlie	10_30	Laterite	Ni	712000000		0			0.1	0.00711	0.6827461574987406																				-30.14858	121.18658	30.0
174	Kalia	30_100	Laterite	Ni	5712480000		0			0.1	0.0001	0.3																				10.15809	-10.94726	43.0
175	Kambalda West	10_30	Magmatic Sulphide	Ni	432500		0			0.1	0.01926	0.8241810090784557																				-31.35806	121.50306	19.0
176	Karikvavr-2	30_100	Magmatic Sulphide	Ni	11000000		0			0.1	0.0063	0.7340573022189971																				68.92199	33.07958	35.0	0.8363085746765136
177	Kawasi	10_30	Laterite	Ni	147500000		1		-9999	1.0	0.0121	0.7751774433143676																				-1.57388	127.44134	17.0	0.9517004489898682
178	Kenbridge	30_100	Magmatic Sulphide	Ni	4459000		0			0.1	0.0109	0.7782701450241447																				49.48357	-93.6347	34.0
179	Kepha	0_10	Laterite	Ni	13500000		0			0.1	0.01097	0.7581339648759912																				9.432	125.756	7.0	0.9304370880126953
180	Kevitsa	30_100	Magmatic Sulphide	Ni	279200000		1		-9999	1.0	0.0022	0.6492071124911414																				67.68559	26.97542	35.0
181	Kildanga	0_10	Laterite	Ni	800000		0			0.1	0.00873	0.7184290993289016																				-26.19516	152.27437	3.0	0.9707046747207642
182	Kingash	10_30	Magmatic Sulphide	Ni	592890000		0			0.1	0.004	0.6974220687650814																				54.89897	95.46243	21.0
183	Kivijarvi	10_30	Magmatic Sulphide	Ni	10000000		0			0.1	0.0088	0.7610103664210993																				62.35209	31.00219	18.0
184	Knox	10_30	Magmatic Sulphide	Ni	3100000		1		-9999	1.0	0.01265	0.7902783315816532																				44.2166	-69.266	30.0	0.8939038515090942
185	Kokogllave	30_100	Laterite	Ni	26400000		0			0.1	0.012199999999999999	0.7766082332842594																				40.63161	21.005	43.0
186	Kola Division	10_30	Magmatic Sulphide	Ni	438000000		1		-9999	1.0	0.0067	0.7390218847315084																				69.39995	30.73034	27.0	0.8542629241943359
187	Kolosori	10_30	Laterite	Ni	7076000		1		-9999	1.0	0.01584	0.8219982805233059																				-8.4507	159.73604	26.0	0.9278349876403809
188	Koniambo	0_10	Laterite	Ni	170000000		1		-9999	1.0	0.021	0.8710183880077548																				-20.97444	164.79285	8.0	0.9476148060389927
189	Kotalahti Production Centre	10_30	Magmatic Sulphide	Ni	1620000		0			0.1	0.00728	0.7457176337413841																				63.02728	28.83304	26.0
190	Krestovskoye	30_100	Laterite	Ni	2600000		0			0.1	0.0129	0.7863070032420632																				56.03115	60.24644	33.0
191	Kruidfontein	0_10	Magmatic Sulphide	Ni	148800000		0			0.1	0.00132	0.6080095367600379																				-25.125	27.15	10.0
192	Kuhmo	10_30	Magmatic Sulphide	Ni	11499060		0			0.1	0.0039700000000000004	0.6968149216065109																				65.14917	29.07889	20.0
193	Kulikovskoye	30_100	Laterite	Ni	20100000		0			0.25	0.01015	0.7446282363959135																				53.56707	59.9399	66.0
194	Kulymbinskaya	30_100	Magmatic Sulphide	Ni	18000000		0			0.1	0.0165	0.8117070261948544																				68.07065	89.3416	40.0
195	Kungurskoye	30_100	Laterite	Ni	1734000		0			0.1	0.01072	0.7541264107308343																				56.84333	59.88072	37.0
196	Kun-Manie	30_100	Magmatic Sulphide	Ni	196600000		0			0.1	0.0068000000000000005	0.7402167065849943																				55.35	132.41	38.0
197	Kureisko-Gorbiachinskaya	10_30	Magmatic Sulphide	Ni	35000000		0			0.1	0.00771	0.7503458641448786																				67.44026	88.43678	26.0
198	Kylylahti	10_30	Magmatic Sulphide	Ni	500000		1		-9999	1.0	0.0025	0.6595167460700421																				62.85665	29.3375	27.0
199	La Sampala	10_30	Laterite	Ni	162000000		0			0.1	0.016200000000000003	0.8259049617846279																				-2.70389	121.92778	11.0	0.9529709815979004
200	Lac des Iles	10_30	Magmatic Sulphide	Ni	492000000		1		-9999	1.0	0.0007000000000000001	0.5568533372814085																				49.15774	-89.61886	26.0
201	Lac Pegma	30_100	Magmatic Sulphide	Ni	2000000		0			0.1	0.0034999999999999996	0.6866528954813061																				52.37908	-66.76639	37.0
202	Lac Rocher	10_30	Magmatic Sulphide	Ni	1238380		0			0.1	0.0095	0.7671832471009385																				50.65242	-76.23167	13.0
203	Lainejaur	10_30	Magmatic Sulphide	Ni	460000		0			0.1	0.022000000000000002	0.834908297656018																				65.24303	18.98023	23.0
204	Lake Aulneau	30_100	Magmatic Sulphide	Ni	2289000		0			0.1	0.00477	0.7116204819790235																				56.97861	-68.56167	34.0
205	Lake Johnston	0_10	Magmatic Sulphide	Ni	3500000		0			0.25	0.0149	0.8034808952984417																				-32.20749	120.49155	5.0
206	Lake Lovno	10_30	Magmatic Sulphide	Ni	9660000		0			0.1	0.0088	0.7610103664210993																				68.48026	30.05755	22.0
207	Lanfranchi	10_30	Magmatic Sulphide	Ni	5655000		1		-9999	1.0	0.01688	0.813543332007018																				-31.505	121.834	21.0
208	Langmuir	10_30	Magmatic Sulphide	Ni	10312000		0			0.1	0.00455	0.7078123110463449																				48.33636	-81.0337	26.0
209	Langmuir 2	10_30	Magmatic Sulphide	Ni	231336		0			0.1	0.012	0.7860240512338756																				48.34222	-81.00194	26.0
210	Lansdowne House	10_30	Magmatic Sulphide	Ni	13245120		0			0.1	0.0037	0.6911345484070905																				52.5	-87.51667	15.0
211	Lantinen Koillismaa	10_30	Magmatic Sulphide	Ni	87900000		0			0.1	0.00126	0.6042577440190995																				65.94479	28.1728	22.0
212	Lappvattnet	10_30	Magmatic Sulphide	Ni	37580000		0			0.1	0.00214	0.646977044140867																				64.50455	20.83526	28.0	0.7941335837046305
213	Larco	10_30	Laterite	Ni	300000000		1		-9999	1.0	0.00826	0.7088086577306321																				38.65722	23.57806	11.0	0.9130806393093533
214	Larkin's Find	30_100	Laterite	Ni	5200000		0			0.1	0.008	0.7032487250395377																				-29.46889	122.25806	61.0
215	Las Aguilas	30_100	Magmatic Sulphide	Ni	4602800		0			0.1	0.0040999999999999995	0.6994135032778821																				-33.12293	-66.1422	56.0
216	Las Camariocas/Cupey	0_10	Laterite	Ni	107000000		0			0.1	0.0132	0.7903035010902448																				20.61869	-74.78218	6.0	0.8493239879608154
217	Lavoie Lake	10_30	Magmatic Sulphide	Ni	13200000		0			0.1	0.0037	0.6911345484070905																				52.47	-87.58611	12.0
218	Leeuwkop	0_10	Magmatic Sulphide	Ni	136500000		0			0.1	0.0003	0.4885196121390408																				-25.62455	27.60533	9.0
219	Leinster	30_100	Magmatic Sulphide	Ni	600000		0			0.1	0.0139	0.7978780179033036																				-28.1646	120.91717	59.0
220	Lesego	10_30	Magmatic Sulphide	Ni	204160000		0			0.1	0.00207	0.6442948824634285																				-24.38972	29.74944	17.0
221	Libjo	10_30	Laterite	Ni	19400000		0			0.1	0.00886	0.7209986969949326																				10.1736	125.51778	11.0	0.9276100397109985
222	Libjo	10_30	Laterite	Ni	9067000		1		-9999	1.0	0.010700000000000001	0.7538017794506879																				10.19	125.58	20.0	0.9054279327392578
223	Lockerby East	30_100	Magmatic Sulphide	Ni	30503000		0			0.1	0.00458	0.7083423173349946																				46.43266	-81.30323	37.0
224	Loji	10_30	Laterite	Ni	63630000		1		-9999	1.0	0.012	0.773734779433061																				-1.57734	127.43873	17.0	0.9517004489898682
225	Loma de Niquel	0_10	Laterite	Ni	12000000		1		-9999	1.0	0.0139	0.7992861634032695																				10.15	-67.11778	9.0	0.9092185497283936
226	Long Complex	30_100	Magmatic Sulphide	Ni	1366000		1		-9999	1.0	0.040999999999999995	0.885114688442759																				-31.189074	121.689737	69.0
227	Longchangren	10_30	Magmatic Sulphide	Ni	10730000		0			0.1	0.0044	0.7051087394561203																				42.85833	128.97917	30.0
228	Loveland	10_30	Magmatic Sulphide	Ni	1100000		0			0.1	0.0054	0.7216252040416086																				48.66867	-81.72982	13.0
229	Loveland	10_30	Magmatic Sulphide	Ni	990646		0			0.1	0.00536	0.7210255804615687																				48.66136	-81.62469	20.0
230	Luanga	30_100	Magmatic Sulphide	Ni	191200000		0			0.1	0.001	0.5856188148351232																				-5.93819	-49.55793	53.0
231	Lubalisi	10_30	Laterite	Ni	111705487		0			0.1	0.008199999999999999	0.7075412888122479																				-5.90009	30.0922	14.0
232	Lucky Break	10_30	Laterite	Ni	1132000		0			0.1	0.00754	0.6929540315562482																				-19.47241	145.69095	30.0
233	Lynn Lake	10_30	Magmatic Sulphide	Ni	16321000		0			0.1	0.0072	0.7448264755027724																				56.82115	-101.03294	12.0
234	Maba	0_10	Laterite	Ni	114000000		0			0.1	0.017	0.8342844151646477																				0.70705	128.0939	4.0	0.9623481962415907
235	Madziwa	30_100	Magmatic Sulphide	Ni	916000		1		-9999	1.0	0.0063	0.7340573022189971																				-17.065	31.656	56.0
236	Mafeking	30_100	Magmatic Sulphide	Ni	247500000		0			0.1	3e-05	0.302818426974164																				-27.34448	117.90149	42.0
237	Magogaphate	30_100	Magmatic Sulphide	Ni	2380000		0			0.1	0.0072	0.7448264755027724																				-21.75448	28.33698	49.0
238	Makwa Mayville	10_30	Magmatic Sulphide	Ni	54090526		0			0.1	0.00232	0.6534903667928859																				50.6298	-95.60953	18.0
239	Mambare	0_10	Laterite	Ni	162544000		0			0.1	0.009399999999999999	0.7312835798176477																				-8.78167	147.74556	8.0	0.9702967405319214
240	Manicani	10_30	Laterite	Ni	38200000		0			0.1	0.012350000000000002	0.7787325774386968																				10.993	125.64	19.0	0.8957687020301819
241	Manitoba Division	0_10	Magmatic Sulphide	Ni	25900000		1		-9999	1.0	0.0197	0.8260027271892365																				55.70728	-97.88904	2.0
242	Manticao	10_30	Laterite	Ni	1059600		0			0.1	0.01044	0.749525461647804																				8.3594	124.3953	20.0	0.9333939552307129
243	Mantymaki	30_100	Magmatic Sulphide	Ni	260000		0			0.1	0.007019999999999999	0.7427846196066473																				61.31528	22.80083	46.0	0.7727589011192322
244	Mareesburg 8 JT	0_10	Magmatic Sulphide	Ni	15890000		0			0.1	0.0006900000000000001	0.5556928999946341																				-25.01982	30.14668	1.0
245	Marlborough	10_30	Laterite	Ni	20000000		0			0.1	0.011000000000000001	0.7586087216571837																				-22.94806	149.83111	18.0	0.9237848917643229
246	Marriott	30_100	Magmatic Sulphide	Ni	584000		0			0.1	0.0118	0.7846685739487779																				-28.45123	120.991434	51.0
247	Marula	0_10	Magmatic Sulphide	Ni	117900000		1		-9999	1.0	0.00109	0.5925689598592679																				-24.51093	30.10813	7.0
248	Maslovskoe	10_30	Magmatic Sulphide	Ni	207113100		0			0.1	0.0034000000000000002	0.6843150796200154																				69.25502	88.15068	25.0
249	Massey-Whitesides	10_30	Magmatic Sulphide	Ni	385000		0			0.1	0.01	0.77132																				48.4522	-81.82025	13.0
250	Maturi	30_100	Magmatic Sulphide	Ni	2201700000		0			0.1	0.0017499999999999998	0.6307512685163271																				47.80151	-91.74651	36.0
251	Maude Lake	10_30	Magmatic Sulphide	Ni	185000		0			0.1	0.0049	0.7137890448925703																				48.89474	-87.30561	27.0
252	Mayaniquel	30_100	Laterite	Ni	111675000		0			0.1	0.0138	0.7980309954955586																				15.44143	-89.64664	42.0	0.8861019611358643
253	McBride	10_30	Magmatic Sulphide	Ni	5100000		0			0.1	0.006979999999999999	0.7423237669240522																				44.8714	-77.72421	19.0
254	McWatters	10_30	Magmatic Sulphide	Ni	458548		1		-9999	1.0	0.006999999999999999	0.7425545224462852																				48.31012	-81.03651	26.0
255	Mel	0_10	Magmatic Sulphide	Ni	5289000		0			0.1	0.00868	0.7599030401010123																				55.96923	-97.78174	7.0
256	Menarik East	10_30	Magmatic Sulphide	Ni	7400000		0			0.1	0.00054	0.5359240188767318																				53.41247	-77.26194	15.0
257	Mesaba	30_100	Magmatic Sulphide	Ni	2946900000		0			0.1	0.00096	0.5823265617990593																				47.64812	-91.87293	38.0
258	Mhondoro	30_100	Magmatic Sulphide	Ni	96000000		1		-9999	1.0	0.00247	0.6585431044660794																				-18.33806	30.3334	56.0
259	Milestone	10_30	Magmatic Sulphide	Ni	453592		0			0.1	0.001	0.5856188148351232																				47.03752	-79.82852	27.0
260	Minago	0_10	Magmatic Sulphide	Ni	52640000		0			0.1	0.0074399999999999996	0.7474709419236237																				54.11277	-99.16678	2.0
261	Mindoro	0_10	Laterite	Ni	344700000		0			0.1	0.0086	0.7158209488485399																				13.05333	121.13833	8.0	0.9355900287628174
262	Miriam	0_10	Magmatic Sulphide	Ni	230000		0			0.1	0.017	0.814114637819913																				-31.05194	121.10314	9.0
263	Mirror Harbor	10_30	Magmatic Sulphide	Ni	734600		0			0.1	0.002	0.6415204418001024																				57.78501	-136.30894	24.0	0.9107498526573181
264	Mjovattnet	10_30	Magmatic Sulphide	Ni	170000		0			0.1	0.0129	0.7918566402696109																				64.5349	21.00444	28.0	0.7941335837046305
265	Moa Bay	0_10	Laterite	Ni	194700000		1		-9999	1.0	0.0104	0.7488581287745663																				20.60979	-74.93079	8.0	0.8493239879608154
266	Mokopane	0_10	Magmatic Sulphide	Ni	39740000		0			0.1	0.00146	0.6161393349395253																				-24.08297	28.95942	8.0
267	Monchetundra	30_100	Magmatic Sulphide	Ni	134940000		0			0.1	0.00245	0.6578874179275914																				67.90437	32.75207	37.0	0.7784829139709473
268	Montcalm	10_30	Magmatic Sulphide	Ni	2800000		1		-9999	1.0	0.0126	0.7899589291839761																				48.66432	-82.094	24.0
269	Montes Claros	30_100	Laterite	Ni	159138000		0			0.25	0.008100000000000001	0.7054082559160869																				-16.00644	-51.39837	36.0
270	Morowali	10_30	Laterite	Ni	27000000		0			0.25	0.0167	0.8311892592183588																				-2.71	121.955	11.0	0.9529709815979004
271	Morro do Engenho	10_30	Laterite	Ni	36000000		0			0.1	0.011699999999999999	0.7693335316930721																				-15.53039	-51.67196	19.0
272	Morro Sem Bone	10_30	Laterite	Ni	47000000		0			0.1	0.0176	0.8403141525652624																				-13.19779	-60.29933	16.0
273	Mount Margaret	30_100	Laterite	Ni	305000000		0			0.1	0.006889999999999999	0.6772821648547597																				-28.31389	120.98611	52.0
274	Mphahlele's Location	0_10	Magmatic Sulphide	Ni	116266667		0			0.1	0.00154	0.6204416349374264																				-24.32333	29.60417	10.0
275	Mt Edwards	10_30	Magmatic Sulphide	Ni	15123909		0			0.1	0.012589999999999999	0.7898948966280122																				-31.441082	121.547732	14.0
276	Mt Jewell	30_100	Magmatic Sulphide	Ni	86000		0			0.1	0.02	0.827221626964979																				-30.18028	121.45611	36.0
277	Mt Sholl	30_100	Magmatic Sulphide	Ni	23400000		0			0.1	0.00359	0.6887005118145609																				-20.91229	116.89205	42.0	0.9580362637837728
278	Mt Slopeaway	10_30	Laterite	Ni	4000000		0			0.1	0.01	0.7420399999999999																				-22.77348	149.86326	16.0	0.9237848917643229
279	Mt Thirsty	0_10	Laterite	Ni	66300000		0			0.1	0.0043	0.595324242979999																				-32.102	121.64513	9.0
280	Munali	30_100	Magmatic Sulphide	Ni	5845000		1		-9999	1.0	0.01024	0.77323271415516																				-15.92333	28.13444	60.0
281	Munni Munni	30_100	Magmatic Sulphide	Ni	23600000		0			0.1	0.0009	0.5771215946078353																				-21.11859	116.82717	46.0	0.966494083404541
282	Murchison	30_100	Magmatic Sulphide	Ni	40400000		0			0.1	0.00029	0.4857854858979488																				-27.15456	118.9554	50.0
283	Murrin Murrin	30_100	Laterite	Ni	220000000		1		-9999	1.0	0.0116	0.7678413336897606																				-28.76913	121.89354	42.0
284	Musongati	30_100	Laterite	Ni	213800000		0			0.1	0.01349	0.7940813642649015																				-3.74421	30.24679	51.0
285	Mwetaung	30_100	Laterite	Ni	10000000		0			0.1	0.015	0.8125260543935232																				23.41568	94.01314	44.0
286	Nakety/Moneo	30_100	Laterite	Ni	251800000		0			0.1	0.015309999999999999	0.816082126922877																				-21.52982	166.09944	31.0	0.9309326410293579
287	Nemeiben Lake	10_30	Magmatic Sulphide	Ni	7000000		0			0.1	0.00424	0.7021213979363717																				55.3166	-105.1674	29.0
288	Nepean	0_10	Magmatic Sulphide	Ni	236000		0			0.1	0.015	0.8040203555038155																				-31.09885	121.09416	9.0
289	New Morning	0_10	Magmatic Sulphide	Ni	275000		0			0.1	0.056100000000000004	0.9104032909797465																				-32.45306	119.68	7.0
290	Nicaro	0_10	Laterite	Ni	60000000		1		-9999	1.0	0.011399999999999999	0.7648179531367292																				20.69094	-75.54839	9.0	0.8828627586364746
291	Nickel Island	10_30	Magmatic Sulphide	Ni	8477000		0			0.1	0.008199999999999999	0.7553151302428612																				53.9363	-94.77036	17.0
292	Nickel Island	10_30	Magmatic Sulphide	Ni	810000		0			0.1	0.0023	0.6527921026907164																				48.63096	-80.87903	23.0
293	Nickel King	10_30	Magmatic Sulphide	Ni	44172000		0			0.1	0.0037	0.6911345484070905																				60.24933	-104.51322	15.0
294	Nickel Shaw	30_100	Magmatic Sulphide	Ni	553928000		0			0.1	0.0026	0.662679857365141																				61.46667	-139.53333	45.0
295	Nickel West	30_100	Magmatic Sulphide	Ni	412100000		1		-9999	1.0	0.00751	0.7482261889144953																				-27.23056	120.545	43.0
296	Nicobi	10_30	Magmatic Sulphide	Ni	185460		0			0.1	0.0571	0.911828222039794																				49.3283	-75.97147	19.0
297	Niinimaki	30_100	Magmatic Sulphide	Ni	100000		0			0.1	0.010820000000000001	0.7776760428900386																				61.67667	27.94472	36.0
298	Nikkel Og Olivin	30_100	Magmatic Sulphide	Ni	800000		1		-9999	1.0	0.005	0.7154183730350211																				68.33204	16.94439	31.0	0.8879188128880092
299	Nikolai	30_100	Magmatic Sulphide	Ni	1709000000		0			0.1	0.0022	0.6492071124911414																				63.27641	-146.29058	44.0
300	Nisk	10_30	Magmatic Sulphide	Ni	7216000		0			0.1	0.008159999999999999	0.7549207578188699																				51.70532	-75.60596	16.0
301	Niwest	30_100	Laterite	Ni	181940000		0			0.1	0.008199999999999999	0.7075412888122479																				-28.67722	121.71611	49.0
302	Njuggtraskliden	10_30	Magmatic Sulphide	Ni	575000		0			0.1	0.0070999999999999995	0.7436984990737515																				64.82164	19.28144	13.0
303	Nkomati	0_10	Magmatic Sulphide	Ni	214700000		1		-9999	1.0	0.00359	0.6887005118145609																				-25.74111	30.62	6.0
304	No. 20	30_100	Magmatic Sulphide	Ni	2590000		0			0.25	0.006999999999999999	0.7425545224462852																				42.28194	94.77833	98.0
305	Nonoc	10_30	Laterite	Ni	144000000		0			0.1	0.011000000000000001	0.7586087216571837																				9.83278	125.61056	11.0	0.9235302209854126
306	Norpax	10_30	Magmatic Sulphide	Ni	1010000		0			0.1	0.012	0.7860240512338756																				50.46744	-95.01902	23.0
307	Norseman	0_10	Magmatic Sulphide	Ni	42580000		0			0.1	0.0037199999999999998	0.6915693149586447																				-32.09801	121.65464	9.0
308	North Kambalda	30_100	Magmatic Sulphide	Ni	1535000		1		-9999	1.0	0.03646	0.8756500204094082																				-31.17766	121.69289	69.0
309	NorthMet	30_100	Magmatic Sulphide	Ni	1015800000		0			0.25	0.0007000000000000001	0.5568533372814085																				47.6157	-91.97971	33.0
310	Norton	10_30	Magmatic Sulphide	Ni	2357000		0			0.1	0.00714	0.7441515845350948																				51.90281	-87.42056	25.0
311	Norwest	10_30	Laterite	Ni	58003000		0			0.1	0.01772	0.8414954028634735																				-13.75285	-60.34082	18.0
312	Nova-Bollinger	30_100	Magmatic Sulphide	Ni	5808200		1		-9999	1.0	0.01823	0.8197483934444292																				-31.8139	123.17778	31.0
313	Ntaka Hill	30_100	Magmatic Sulphide	Ni	56257000		0			0.1	0.00632	0.7343129252539196																				-10.10449	38.54364	51.0
314	Nunavik	30_100	Magmatic Sulphide	Ni	38460328		1		-9999	1.0	0.00914	0.7640676622625755																				61.420856	-74.1375	58.0
315	Old Nick	10_30	Magmatic Sulphide	Ni	17236048		0			0.1	0.00191	0.6378070442039023																				49.04169	-119.08467	27.0
316	Onca Puma	30_100	Laterite	Ni	157500000		1		-9999	1.0	0.0146	0.8078273899856073																				-6.57399	-51.09138	57.0
317	Ontario Division	30_100	Magmatic Sulphide	Ni	123400000		1		-9999	1.0	0.01437	0.8005599084547569																				46.49222	-81.06667	54.0
318	Owendale	30_100	Laterite	Ni	39048000		0			0.1	0.00104	0.34857673620848145																				-32.69118	147.47223	56.0
319	Pacific Express	0_10	Laterite	Ni	697000		0			0.1	0.00904	0.7244950383123212																				-31.57099	152.79006	8.0	0.8960907936096192
320	Pardee	10_30	Magmatic Sulphide	Ni	23100000		0			0.1	0.00199	0.6411161853145753																				48.07625	-89.62488	27.0
321	Pardoo-Highway	30_100	Magmatic Sulphide	Ni	16463300		0			0.1	0.00407	0.6988212190981296																				-20.18773	119.6572	60.0	0.9619414806365967
322	Phoenix	30_100	Magmatic Sulphide	Ni	116756000		1		-9999	1.0	0.0021	0.6454553197502029																				-21.2125	27.77139	55.0
323	Piaui	30_100	Laterite	Ni	72211000		1		-9999	1.0	0.01	0.7420399999999999																				-8.4606	-41.96349	60.0
324	Pilanesberg	0_10	Magmatic Sulphide	Ni	389120000		1		-9999	1.0	6e-05	0.3587200539391431																				-25.10594	26.9918	8.0
325	Pinares de Mayari	10_30	Laterite	Ni	400000000		0			0.1	0.011000000000000001	0.7586087216571837																				20.56505	-75.70294	12.0	0.8865883946418762
326	Pine Flat	10_30	Laterite	Ni	17447000		0			0.1	0.0078000000000000005	0.6988474772995488																				41.9929	-123.99252	29.0	0.9480093121528625
327	Pingan	30_100	Laterite	Ni	33700000		1		-9999	1.0	0.00292	0.5280427032880634																				36.3083	101.98013	61.0
328	Platreef	0_10	Magmatic Sulphide	Ni	852000000		0			0.25	0.0031	0.6768652637247691																				-24.08375	28.95904	8.0
329	Poissons Blancs	10_30	Magmatic Sulphide	Ni	5312030		0			0.1	0.00209	0.6450703595920797																				49.33044	-72.17264	20.0
330	Polar Division	30_100	Magmatic Sulphide	Ni	2319000000		1		-9999	1.0	0.0073	0.7459388931394231																				69.28199	88.16999	55.0
331	Pomalaa	30_100	Laterite	Ni	534420000		1		-9999	1.0	0.0169	0.8332588074700573																				-4.23359	121.60422	47.0	0.9464031219482422
332	Pomalaa East	10_30	Laterite	Ni	147000000		0			0.25	0.0183	0.8470942876777827																				-4.22492	121.68711	21.0	0.9464031219482422
333	Premiere Ridge	30_100	Magmatic Sulphide	Ni	1150000		0			0.1	0.013300000000000001	0.7943193965122027																				46.719826	-81.166357	38.0
334	Prud’homme	30_100	Magmatic Sulphide	Ni	13410214		0			0.1	0.00113	0.5954755446967013																				58.31789	-69.91094	35.0	0.5572288036346436
335	PT Yiwan	0_10	Laterite	Ni	177000000		1		-9999	1.0	0.0115	0.7663362160624975																				-3.31452	115.96126	5.0	0.9128334999084473
336	Pujada	0_10	Laterite	Ni	200000000		0			0.1	0.013000000000000001	0.7876494037350286																				6.68999	126.22257	5.0	0.8899755477905273
337	Pulju	30_100	Magmatic Sulphide	Ni	418000000		0			0.1	0.0021	0.6454553197502029																				68.09018	24.42053	36.0
338	Pulot	10_30	Laterite	Ni	9659825		0			0.1	0.0151	0.8136811416997367																				9.07643	117.96385	20.0	0.9370007514953613
339	Punta Gorda	0_10	Laterite	Ni	310100000		1		-9999	1.0	0.0132	0.7903035010902448																				20.62977	-74.86241	8.0	0.8493239879608154
340	Pyke Hill	30_100	Laterite	Ni	10500000		0			0.1	0.009899999999999999	0.7402928496152272																				-29.04667	122.15	49.0
341	Quicksilver	10_30	Laterite	Ni	26300000		0			0.1	0.0064	0.6644574500790754																				-32.77783	118.67075	19.0
342	Radio Hill	30_100	Magmatic Sulphide	Ni	10100000		0			0.1	0.00508	0.7166985427711267																				-20.98235	116.86815	50.0	0.9568493843078614
343	Raglan	30_100	Magmatic Sulphide	Ni	7418000		0			0.1	0.0059	0.7287669469837987																				61.39782	-74.97753	66.0
344	Ramu	0_10	Laterite	Ni	164000000		1		-9999	1.0	0.0086	0.7158209488485399																				-5.57	145.195	6.0
345	Rana	30_100	Magmatic Sulphide	Ni	9150000		0			0.1	0.0036	0.6889248485377932																				68.33429	16.94781	31.0	0.8879188128880092
346	Ravensthorpe	0_10	Laterite	Ni	297600000		1		-9999	1.0	0.00551	0.6384278015248879																				-33.645	120.39611	8.0	0.9344081878662109
347	Ravensthorpe East	30_100	Magmatic Sulphide	Ni	2000000		0			0.1	0.009000000000000001	0.7628227797727121																				-33.3437	119.97725	51.0	0.9352105855941772
348	Red Flat	10_30	Laterite	Ni	18761000		0			0.1	0.0084	0.7117304071787518																				42.35215	-124.2983	12.0	0.9293127059936523
349	Redstone	10_30	Magmatic Sulphide	Ni	1280455		1		-9999	1.0	0.01532	0.8057227722777577																				48.31667	-81.16472	13.0
350	Reid	10_30	Magmatic Sulphide	Ni	1583100000		0			0.1	0.0023	0.6527921026907164																				48.78755	-81.57724	18.0
351	Renzy	10_30	Magmatic Sulphide	Ni	331000		0			0.1	0.008199999999999999	0.7553151302428612																				46.81383	-76.70302	25.0
352	Rice Island	0_10	Magmatic Sulphide	Ni	7688000		0			0.1	0.0066	0.7378090949599357																				54.82755	-99.93617	3.0
353	Riihilahti	10_30	Magmatic Sulphide	Ni	135000		0			0.1	0.0016	0.6235241375301626																				62.715	28.698	23.0
354	Ringerike	10_30	Magmatic Sulphide	Ni	40000000		0			0.1	0.0018	0.6330232215728142																				60.07066	10.04332	26.0	0.8032244443893433
355	Rio Tuba	30_100	Laterite	Ni	50500000		1		-9999	1.0	0.01345	0.793565135229273																				8.59975	117.46561	39.0	0.9137129783630371
356	River Valley	10_30	Magmatic Sulphide	Ni	183908000		0			0.1	0.0002	0.45581925663522554																				46.70591	-80.27606	26.0
357	Riverina	10_30	Laterite	Ni	2195850		0			0.1	0.0101	0.7437697655155147																				-29.745	120.56389	28.0
358	River's Option	30_100	Magmatic Sulphide	Ni	19000		0			0.1	0.013999999999999999	0.7984561494112643																				46.82953	-81.31251	32.0
359	RM	10_30	Magmatic Sulphide	Ni	132000		0			0.1	0.0046	0.7086937296556955																				48.20972	-79.27471	27.0
360	Rockford	30_100	Magmatic Sulphide	Ni	1835445		0			0.1	0.014950000000000001	0.8037510764556529																				-30.70821	124.05951	60.0
361	Rodburn	30_100	Magmatic Sulphide	Ni	4300000		0			0.1	0.0054	0.7216252040416086																				57.49069	-2.71809	44.0	0.8724639415740967
362	Romblon	0_10	Laterite	Ni	7260000		0			0.1	0.015349999999999999	0.8165357214398477																				12.35853	122.56526	1.0	0.9634820222854614
363	Ronnbacken	10_30	Magmatic Sulphide	Ni	620000000		0			0.1	0.0018	0.6330232215728142																				65.50999	15.38613	19.0
364	Rooderand	0_10	Magmatic Sulphide	Ni	63310000		0			0.1	0.00156	0.6214822816340376																				-25.12833	27.00989	8.0
365	Rooipoort	0_10	Magmatic Sulphide	Ni	18128000		0			0.1	0.00185	0.6352329214421115																				-24.28468	29.00917	7.0
366	Rostvangen-Kvikne-Vakkerlien	30_100	Magmatic Sulphide	Ni	400000		0			0.1	0.01	0.77132																				62.52425	10.291952	33.0
367	Roussakero	10_30	Magmatic Sulphide	Ni	42100000		0			0.1	0.004	0.6974220687650814																				68.61091	22.09872	25.0
368	Ruth Well	30_100	Magmatic Sulphide	Ni	265000		0			0.1	0.005	0.7154183730350211																				-20.86766	116.87147	49.0	0.9580362637837728
369	Sahakoski	10_30	Magmatic Sulphide	Ni	1600000		0			0.1	0.006500000000000001	0.7365777886000597																				61.64148	21.69871	27.0	0.7815276781717936
370	Saints	30_100	Magmatic Sulphide	Ni	2011277		0			0.1	0.01042	0.774638056587716																				-30.0563	121.22948	40.0
371	Sakatti	30_100	Magmatic Sulphide	Ni	44400000		0			0.1	0.0096	0.7680277469639359																				67.54722	26.75694	33.0
372	Sakharevskoye	30_100	Laterite	Ni	2713000		0			0.1	0.0064800000000000005	0.6666169809556247																				57.48167	61.62778	45.0
373	Samapleu	30_100	Magmatic Sulphide	Ni	121001000		0			0.1	0.0027600000000000003	0.6674961539245922																				7.76516	-7.87547	34.0
374	Sampala	0_10	Laterite	Ni	187000000		0			0.1	0.012	0.773734779433061																				-2.87809	121.78492	7.0	0.9574829339981079
375	San Felipe	0_10	Laterite	Ni	250000000		0			0.1	0.013000000000000001	0.7876494037350286																				21.6012	-77.97154	1.0	0.9008599122365316
376	Santa Fe/Ipora	30_100	Laterite	Ni	140000000		0			0.1	0.01058	0.7518411571645329																				-15.72785	-51.14599	65.0
377	Santa Rita	10_30	Magmatic Sulphide	Ni	281015000		1		-9999	1.0	0.0032	0.6794257644951416																				-14.18902	-39.71144	12.0
378	Saramaki	10_30	Magmatic Sulphide	Ni	3400000		0			0.1	0.0005	0.5297171878701442																				62.93714	29.13034	14.0
379	Sarkalahti	10_30	Magmatic Sulphide	Ni	190000		0			0.1	0.0102	0.7729170620888097																				62.50711	27.88377	29.0
380	Sarkiniemi	10_30	Magmatic Sulphide	Ni	100000		0			0.1	0.006999999999999999	0.7425545224462852																				62.57346	27.66308	30.0
381	Savage River	0_10	Magmatic Sulphide	Ni	471800000		1		-9999	1.0	0.0004	0.5117208836002045																				-41.48268	145.20302	8.0	0.9339690208435059
382	Savannah	30_100	Magmatic Sulphide	Ni	14566000		1		-9999	1.0	0.0149	0.8034808952984417																				-17.35093	128.02609	44.0
383	SCONI	10_30	Laterite	Ni	115810000		0			0.25	0.00634	0.6628200125411127																				-19.01205	144.93879	20.0
384	Selebi-Phikwe	30_100	Magmatic Sulphide	Ni	27720000		1		-9999	1.0	0.00931	0.7655539189584879																				-22.06372	27.80172	44.0
385	Selkirk	30_100	Magmatic Sulphide	Ni	44200000		0			0.1	0.0024	0.6562244930339779																				-21.29955	27.73351	54.0
386	Sentani	10_30	Laterite	Ni	44300000		0			0.1	0.0131	0.7889815175331184																				-2.58127	140.53757	21.0	0.9123132705688477
387	Serra Azul Saprolite	10_30	Laterite	Ni	3940000		0			0.1	0.0191	0.8545324275994562																				-14.19361	-39.72306	12.0
388	Shakespeare	30_100	Magmatic Sulphide	Ni	22695000		0			0.1	0.00335	0.6831202577665294																				46.33418	-81.85949	37.0
389	Shangani	30_100	Magmatic Sulphide	Ni	12030000		1		-9999	1.0	0.005600000000000001	0.7245582181763456																				-19.68823	29.22665	58.0
390	Shaw Dome	10_30	Magmatic Sulphide	Ni	1008011356		0			0.1	0.00241	0.6565598323944575																				48.29781	-81.03515	26.0
391	Shebandowan	10_30	Magmatic Sulphide	Ni	1463000		0			0.1	0.00933	0.7657269855485072																				48.6029	-90.28384	23.0
392	Sheba's Ridge	0_10	Magmatic Sulphide	Ni	605000000		0			0.1	0.0019	0.6373836889010407																				-25.41241	29.36908	4.0
393	Shengligou	10_30	Magmatic Sulphide	Ni	9302000		0			0.1	0.0053	0.7201177022063114																				31.31	101.7	12.0
394	Sherlock Bay	30_100	Magmatic Sulphide	Ni	24600000		0			0.1	0.004	0.6974220687650814																				-20.81389	117.54111	50.0	0.9633223533630371
395	Shevchenko	30_100	Laterite	Ni	104400000		0			0.1	0.0079	0.7010620295406972																				51.93812	60.87087	58.0
396	Shining Tree	10_30	Magmatic Sulphide	Ni	2510000		0			0.1	0.006860000000000001	0.7409251943038346																				47.5654	-81.17918	23.0
397	Siduarsi	0_10	Laterite	Ni	52000000		0			0.1	0.011000000000000001	0.7586087216571837																				-2.27637	139.084	3.0	0.916362444559733
398	Sinclair	30_100	Magmatic Sulphide	Ni	720000		0			0.1	0.023	0.8384932878555932																				-28.37411	120.86445	51.0
399	Skroska	0_10	Laterite	Ni	20320938		0			0.1	0.009899999999999999	0.7402928496152272																				41.09806	20.50133	5.0
400	SLN	0_10	Laterite	Ni	1120400000		1		-9999	1.0	0.01832	0.8472841730052368																				-21.41856	165.68456	2.0	0.9494849046071371
401	Snake Hill	30_100	Magmatic Sulphide	Ni	350000		0			0.1	0.009000000000000001	0.7628227797727121																				-29.2215	120.5345	39.0
402	Sorowako	0_10	Laterite	Ni	2052821671		1		-9999	1.0	0.00949	0.7329400878520951																				-2.56798	121.37506	10.0	0.9460082650184631
403	Sothman	30_100	Magmatic Sulphide	Ni	318000		0			0.1	0.0089	0.7619216642527737																				47.84806	-81.24417	37.0
404	Sothman Township	30_100	Magmatic Sulphide	Ni	1318100000		0			0.1	0.0026	0.662679857365141																				47.92318	-81.26033	35.0
405	Souker	10_30	Magmatic Sulphide	Ni	364000000		0			0.1	0.00246	0.6582159275467788																				69.38	30.7631	27.0	0.862650990486145
406	South Dinagat	10_30	Laterite	Ni	280000		0			0.1	0.0165	0.829094776050707																				9.84009	125.61997	11.0	0.9235302209854126
407	South Kambalda	10_30	Magmatic Sulphide	Ni	2736000		1		-9999	1.0	0.03721	0.8772921770487965																				-31.70085	121.62417	14.0
408	Southern Samar	30_100	Laterite	Ni	300000000		0			0.1	0.015	0.8125260543935232																				10.76094	125.67096	68.0	0.9013296961784363
409	Spargoville	10_30	Magmatic Sulphide	Ni	124000		0			0.1	0.0191	0.823508229368779																				-31.29587	121.45081	11.0
410	St Stephen	10_30	Magmatic Sulphide	Ni	708000		0			0.1	0.00977	0.769443408505968																				45.21361	-67.31583	25.0	0.9064251184463501
411	Sta. Cruz	10_30	Laterite	Ni	54403869		1		-9999	1.0	0.011000000000000001	0.7586087216571837																				15.77039	119.99736	27.0	0.8910091945103237
412	Stillwater Complex	30_100	Magmatic Sulphide	Ni	66208800		0			0.1	0.0019500000000000001	0.6394785859039773																				45.38672	-109.87558	46.0
413	Stillwater West	30_100	Magmatic Sulphide	Ni	254800000		0			0.1	0.0019	0.6373836889010407																				45.38809	-109.87438	46.0
414	Stone Corral	0_10	Laterite	Ni	4900000		0			0.1	0.0102	0.7454824887291679																				41.93902	-124.01506	9.0	0.9480093121528625
415	Stormi	30_100	Magmatic Sulphide	Ni	1600000		0			0.1	0.0044	0.7051087394561203																				61.33408	23.02725	47.0
416	Subayin	0_10	Laterite	Ni	44587000		0			0.1	0.0143	0.8042181253922124																				0.73472	127.56139	9.0	0.9505577087402344
417	Sudbury Operations	30_100	Magmatic Sulphide	Ni	26511000		1		-9999	1.0	0.01076	0.7772275764888364																				46.63626	-81.39866	37.0
418	Sudbury Operations	30_100	Magmatic Sulphide	Ni	100000000		1		-9999	1.0	0.020099999999999996	0.8276238672003029																				46.63706	-81.36921	37.0
419	Suhanko Arctic Platinum	10_30	Magmatic Sulphide	Ni	208500000		0			0.1	0.001	0.5856188148351232																				66.26051	26.28702	17.0	0.8056451082229614
420	Sukinda Valley	30_100	Laterite	Ni	30000000		0			0.1	0.01	0.7420399999999999																				21.02598	85.75982	77.0
421	Sulawesi Cahaya Mineral	0_10	Laterite	Ni	196160000		0			0.25	0.0124	0.7794349622326098																				-3.00026	121.81975	7.0	0.9574829339981079
422	Sumas Mountain	10_30	Laterite	Ni	730000		0			0.1	0.006500000000000001	0.6671526978664878																				48.91167	-122.22222	17.0	0.8642324209213257
423	Summervale	30_100	Laterite	Ni	16000000		0			0.1	0.0083	0.7096484661271907																				-31.431066	147.034093	72.0
424	Surigao	10_30	Laterite	Ni	226600000		0			0.1	0.01303	0.7880501107891282																				9.64049	118.37303	11.0	0.923076697758266
425	Suyeke North	30_100	Magmatic Sulphide	Ni	103210000		0			0.1	0.00213	0.6465992963776691																				45.15417	83.525	69.0
426	Szklary	30_100	Laterite	Ni	16800000		0			0.1	0.006	0.6532380735645201																				50.63444	16.83109	66.0
427	Ta Khoa	10_30	Magmatic Sulphide	Ni	130330000		1		-9999	1.0	0.00375	0.6922171015738573																				21.1902	104.32642	20.0
428	Taganaan	0_10	Laterite	Ni	6130000		1		-9999	1.0	0.01355	0.7948528448210165																				9.77806	125.71611	10.0	0.9214400185479058
429	Taganito	10_30	Laterite	Ni	121800000		1		-9999	1.0	0.01153	0.7667891212253184																				9.53	125.81704	30.0	0.920609712600708
430	Tagaung Taung	10_30	Laterite	Ni	40000000		1		-9999	1.0	0.02	0.8625367058685408																				23.57833	96.1525	12.0
431	Tamarack	30_100	Magmatic Sulphide	Ni	17020000		0			0.1	0.0128	0.7912290184250996																				46.67296	-93.11959	47.0
432	Tapunopaka	0_10	Laterite	Ni	150910000		1		-9999	1.0	0.0166	0.8301451719957317																				-3.4627	122.28738	1.0	0.9635897874832153
433	Tarnavatskoye	30_100	Laterite	Ni	4920000		0			0.1	0.0096	0.7349435044725987																				50.14917	31.77425	63.0
434	Tavai	0_10	Laterite	Ni	270000000		0			0.1	0.0075	0.6920293485249823																				5.61768	117.14282	3.0	0.884831428527832
435	Texmont	10_30	Magmatic Sulphide	Ni	3190000		0			0.1	0.0092	0.7645953566206746																				48.16528	-81.20417	30.0
436	Thierry	10_30	Magmatic Sulphide	Ni	77351000		0			0.1	0.00122	0.601655937742062																				51.493695	-90.384295	11.0
437	Thunder Bay North	10_30	Magmatic Sulphide	Ni	16305000		0			0.1	0.0024	0.6562244930339779																				48.80021	-88.96385	27.0
438	Tjate	0_10	Magmatic Sulphide	Ni	132480492		0			0.1	0.0011200000000000001	0.5947586599764477																				-24.50944	29.98094	5.0
439	Tocantins	0_10	Laterite	Ni	30000000		1		-9999	1.0	0.013000000000000001	0.7876494037350286																				-14.41936	-48.43889	1.0
440	Tochilnogorskoye	30_100	Laterite	Ni	1432000		0			0.1	0.008	0.7032487250395377																				57.49	61.18	38.0
441	Tonghua	30_100	Magmatic Sulphide	Ni	2720000		1		-9999	1.0	0.0040999999999999995	0.6994135032778821																				41.6638	125.71483	54.0
442	Toomey Hill	30_100	Laterite	Ni	4220000		0			0.1	0.0108	0.7554189073911044																				-28.805	121.88806	42.0
443	Toronto	0_10	Laterite	Ni	44889342		0			0.1	0.01552	0.818450402278937																				9.22227	118.25401	9.0	0.9389552388872419
444	Trojan	30_100	Magmatic Sulphide	Ni	13130000		1		-9999	1.0	0.0097	0.7688634953755659																				-17.33176	31.2812	57.0
445	Tuli	30_100	Magmatic Sulphide	Ni	5000000		0			0.1	0.0042	0.7013569467151818																				-23.07892	27.83476	49.0
446	Turnagain	30_100	Magmatic Sulphide	Ni	2737769000		0			0.1	0.00208	0.6446835530952012																				58.47856	-128.86282	35.0
447	Two Rivers	0_10	Magmatic Sulphide	Ni	339600000		1		-9999	1.0	0.00094	0.5806286254006632																				-24.95532	30.10589	8.0
448	Ufaleynickel	30_100	Laterite	Ni	3770000		1		-9999	1.0	0.0127	0.7835906979777917																				56.04578	60.2605	33.0
449	Ulugan	0_10	Laterite	Ni	25000000		0			0.1	0.0125	0.7808312749604621																				10.05272	118.76018	8.0	0.9215833875868056
450	Valozoro	0_10	Laterite	Ni	11511866		0			0.1	0.01656	0.8297257749286198																				-20.83	47.24	1.0
451	Vendome Sud	10_30	Magmatic Sulphide	Ni	347500		0			0.1	0.008199999999999999	0.7553151302428612																				48.3963	-77.68141	22.0
452	Vermelho	30_100	Laterite	Ni	148800000		0			0.1	0.0105	0.750521682139214																				-6.48876	-49.89832	56.0
453	Victor Deep	30_100	Magmatic Sulphide	Ni	11800000		0			0.1	0.020649999999999998	0.8298010276299818																				46.67417	-80.81222	56.0
454	Victoria	30_100	Magmatic Sulphide	Ni	13563000		0			0.25	0.027000000000000003	0.8514247622415064																				46.41667	-81.38333	37.0
455	Vila Oito	30_100	Laterite	Ni	10400000		0			0.1	0.013600000000000001	0.7954931402041855																				-7.87343	-49.34339	56.0
456	Villebon	10_30	Magmatic Sulphide	Ni	421840		0			0.1	0.0072	0.7448264755027724																				47.895642	-77.296672	27.0
457	Voisey's Bay	10_30	Magmatic Sulphide	Ni	40600000		1		-9999	1.0	0.0177	0.8173689294525933																				56.33024	-62.09573	25.0	0.7504379749298096
458	Volspruit	0_10	Magmatic Sulphide	Ni	17644211		0			0.1	0.0018	0.6330232215728142																				-24.34674	28.94828	7.0
459	Voronezh	30_100	Magmatic Sulphide	Ni	81574000		0			0.1	0.0098	0.7696906718575494																				51.14126	41.21899	60.0
460	Vuruchuaivench	10_30	Magmatic Sulphide	Ni	83600000		0			0.1	0.003	0.6742207973039176																				67.885	32.95	27.0	0.7784829139709473
461	W2	10_30	Magmatic Sulphide	Ni	14600000		0			0.1	0.0037	0.6911345484070905																				52.50547	-89.88521	12.0
462	Waite Kauri	30_100	Laterite	Ni	3917000		0			0.1	0.0104	0.7488581287745663																				-28.66007	121.71574	59.0
463	Waite Kauri	30_100	Laterite	Ni	2530000		0			0.1	0.006999999999999999	0.6800356277456907																				-28.69889	121.72028	49.0
464	War Springs	0_10	Magmatic Sulphide	Ni	46965455		0			0.1	0.00125	0.6036151191050629																				-24.22532	29.04709	7.0
465	Waterberg	10_30	Magmatic Sulphide	Ni	434730000		0			0.1	0.0017100000000000001	0.6288864686737528																				-23.38958	28.88636	20.0
466	Waterloo	30_100	Magmatic Sulphide	Ni	689314		1		-9999	1.0	0.021	0.8311565049150796																				-28.1438	120.978	59.0
467	Weda Bay	0_10	Laterite	Ni	1503900000		1		-9999	1.0	0.0123	0.7780273432057712																				0.50983	127.96233	1.0	0.9641832709312439
468	Weiye	10_30	Laterite	Ni	20000000		1		-9999	1.0	0.03	0.9330227602620641																				-7.10883	107.64885	14.0	0.9535728096961975
469	Weld Range	30_100	Magmatic Sulphide	Ni	596100000		0			0.1	0.00443	0.7056567528897397																				-26.84258	117.76318	42.0
470	West Musgrave	30_100	Magmatic Sulphide	Ni	510000000		0			0.25	0.00233	0.6538372447469899																				-26.08169	127.78308	64.0
471	Wiluna	30_100	Laterite	Ni	73000000		0			0.1	0.0079	0.7010620295406972																				-26.5	120.15	42.0
472	Windarra	30_100	Magmatic Sulphide	Ni	9681000		0			0.25	0.015260000000000001	0.8054062944354089																				-28.6103	122.24268	47.0
473	Wowo Gap	0_10	Laterite	Ni	110000000		0			0.1	0.008100000000000001	0.7054082559160869																				-9.54682	148.91961	9.0	0.9644011656443278
474	Xinsheng Mining	0_10	Magmatic Sulphide	Ni	3283500		0			0.25	0.0031	0.6768652637247691																				23.06558	102.94857	9.0
475	Yakabindie	30_100	Magmatic Sulphide	Ni	384000000		0			0.1	0.0060999999999999995	0.7314554959419598																				-27.4555	120.5775	40.0
476	Yakobi Island	10_30	Magmatic Sulphide	Ni	13000000		1		-9999	1.0	0.0034999999999999996	0.6866528954813061																				57.97778	-136.4236	27.0	0.9112120866775513
477	Yasinski	10_30	Magmatic Sulphide	Ni	357000		0			0.1	0.0055000000000000005	0.72310504372606																				53.32967	-77.28789	15.0
478	Yerilla	30_100	Laterite	Ni	140000000		0			0.1	0.00737	0.6889897014799395																				-29.715142	122.060489	49.0
479	Young	30_100	Laterite	Ni	93300000		0			0.1	0.0063	0.6617197557037342																				-34.17786	148.05229	76.0
480	Yuanjiang	0_10	Laterite	Ni	46892000		1		-9999	1.0	0.0091	0.7256450314807193																				23.48131	101.78039	8.0
481	Yunnan Henghao	30_100	Magmatic Sulphide	Ni	5385000		1		-9999	1.0	0.011699999999999999	0.7839821953377508																				22.85832	102.96667	57.0
482	Yuzhuralnickel	30_100	Laterite	Ni	54200000		1		-9999	1.0	0.01	0.7420399999999999																				50.82927	60.97751	45.0
483	Zambales	0_10	Laterite	Ni	94000000		0			0.1	0.0131	0.7889815175331184																				15.71045	120.05701	10.0	0.8870169321695963
484	Zambales	10_30	Laterite	Ni	23500000		1		-9999	1.0	0.0115	0.7663362160624975																				15.77065	120.05396	27.0	0.8870169321695963
485	Zanzui	30_100	Laterite	Ni	27100000		0			0.1	0.008100000000000001	0.7054082559160869																				-2.93056	33.82611	76.0
486	Zebediela	0_10	Magmatic Sulphide	Ni	1600500000		0			0.1	0.0025	0.6595167460700421																				-24.1218	29.01955	8.0
487	Zimplats	30_100	Magmatic Sulphide	Ni	966436782		1		-9999	1.0	0.00092	0.5788941714557977																				-18.65857	30.35547	51.0
